# Supplementary material for: Exploring Solar Cells Based on Lead- and Iodide-Deficient Halide Perovskite (d-HP) Thin Films
Source: Nanomaterials (Basel). 2023 Mar 31;13(7):1245. doi: 10.3390/nano13071245 (PMC10096836; doi:10.3390/nano13071245)
Supplement: Supplementary file 1 [file nanomaterials-13-01245-s001.zip]

Archive with 1 entries (1 files):
- nanomaterials-2280301-SI.pdf
